# Supplementary material for: The Effects of Transcranial Electrical Stimulation of the Brain on Sleep: A Systematic Review
Source: Front Psychiatry. 2021 Jun 7;12:646569. doi: 10.3389/fpsyt.2021.646569 (PMC8215269; doi:10.3389/fpsyt.2021.646569)
Supplement: Supplementary file 1 [file Data_Sheet_1.XLSX]

## Sheet: Feuil4
Studies (yes:2 ; partial:1; no:0)	1	2	3	4	5	6	7	8	9	10	11	12	13	14
	Question/objective sufficiently described?	Study design evident and appropriate?	Method of subject/comparison group selection or source of information/input variables described and appropriate?	Subject characteristics sufﬁciently described?	If interventional and random allocation was possible, was it described?	If interventional and blinding of investigators was possible, was it reported?	If interventional and blinding of subjects was possible, was it reported?	Outcome well deﬁned and robust to measurement / misclassiﬁcation bias? Means of assessment reported?	Sample size appropriate?	Analytic methods described/justiﬁed and appropriate?	Some estimate of variance is reported for the main results?	Controlled for confounding?	Results reported in sufﬁcient detail?	Conclusions supported by the results?	Total sum	Summary score
Acler 2013	2	2	2	2	2	2	2	1	1	2	2	1	2	2	25	1.78571
Antonenko 2013	2	2	2	2	0	0	0	2	2	2	2	2	2	2	22	1.57143
Brunoni 2014	2	2	2	2	2	2	2	2	2	2	2	1	2	2	27	1.92857
Cellini 2019	1	1	1	1	0	0	0	1	2	2	2	1	2	2	16	1.14286
Charest 2019	2	2	2	2	2	2	2	1	2	2	2	2	2	1	26	1.85714
Cody 2019	2	2	2	2	2	2	2	2	2	2	2	1	2	1	26	1.85714
Del Felice 2015	2	1	2	1	2	0	0	0	1	2	2	1	2	2	18	1.28571
Dobbs 2018	2	2	2	2	0	0	0	2	1	2	2	1	2	2	20	1.42857
Eggert 2013	2	2	2	1	2	2	2	2	1	2	2	2	2	2	26	1.85714
Forogh 2016	1	2	2	1	2	2	2	2	1	2	2	2	1	2	24	1.71429
Frase 2015	2	2	0	2	0	0	0	2	0	1	0	0	2	2	13	0.928571
Frase 2016	2	2	2	1	2	2	2	2	1	2	2	1	2	2	25	1.78571
Frase 2019	2	2	2	2	0	2	2	2	1	2	2	2	2	2	25	1.78571
Galbiati 2016	2	1	0	2	0	0	0	2	0	1	2	2	2	2	16	1.14286
Garside 2015	2	2	2	1	0	0	2	2	2	2	2	2	2	2	23	1.64286
Hadoush 2018	1	1	2	2	0	0	0	1	2	2	2	1	2	2	18	1.28571
Harvey 2017	1	1	2	2	2	2	2	2	1	2	2	1	1	2	23	1.64286
Johnson 2018	2	0	2	1	0	0	0	0	1	2	2	2	2	2	16	1.14286
Ketz 2018	2	2	2	2	2	0	2	2	2	2	2	1	2	2	25	1.78571
Koo 2015	2	2	2	2	2	2	2	2	2	2	2	1	2	2	27	1.92857
Koo 2018	2	2	2	2	2	0	0	2	1	2	2	2	2	2	23	1.64286
Ladenbauer 2017	2	2	2	2	2	0	2	2	2	2	2	1	2	2	25	1.78571
Lustenberger 2016	2	2	2	2	2	0	2	2	1	2	2	2	2	2	25	1.78571
Marshall 2004	2	2	2	1	2	2	2	2	1	2	2	2	2	2	26	1.85714
Marshall 2006	2	1	2	2	0	0	0	2	1	2	2	1	1	2	18	1.28571
Marshall 2011	2	1	2	2	0	0	0	2	2	2	2	1	1	2	19	1.35714
Minichino 2014	1	1	2	1	0	0	0	2	1	2	2	1	2	1	16	1.14286
Munz 2015	2	2	2	2	2	2	2	2	1	1	2	1	1	2	24	1.71429
Passman 2014	2	2	2	1	2	2	2	2	1	2	2	2	2	2	26	1.85714
Reato 2013	2	1	2	1	0	0	0	2	1	2	2	2	2	2	19	1.35714
Robinson 2018	2	2	2	1	0	0	2	2	1	2	2	1	2	2	21	1.5
Roizenblatt 2007	2	2	2	1	2	2	2	2	1	2	2	1	2	2	25	1.78571
Saebipour 2015	2	2	2	1	2	2	2	1	2	2	2	1	2	2	25	1.78571
Sahlem 2015	2	2	2	1	2	0	2	2	2	2	2	2	2	2	25	1.78571
Sanchez-Kuhn 2019	2	2	0	2	0	0	0	2	0	1	0	0	2	2	13	0.928571
Sheng 2018	2	1	2	2	2	0	0	2	2	2	2	2	2	2	23	1.64286
Shil 2011	2	2	2	0	2	2	2	1	2	1	2	1	2	2	23	1.64286
Venugopal 2018	2	1	2	1	0	0	0	1	2	2	2	1	2	2	18	1.28571
Voss 2014	2	1	2	2	0	2	2	2	1	2	2	2	2	2	24	1.71429
Wang 2020	2	2	2	2	2	2	2	2	2	2	2	1	1	2	26	1.85714
Westenberger 2015	2	2	2	0	0	2	2	2	1	2	2	2	2	2	23	1.64286
															Means
															Total sum	Summary score
															22.1463	1.58188
															3.991	0.285071
